# Supplementary material for: Recent Zoonotic Spillover and Tropism Shift of a Canine Coronavirus Is Associated with Relaxed Selection and Putative Loss of Function in NTD Subdomain of Spike Protein
Source: Viruses. 2022 Apr 21;14(5):853. doi: 10.3390/v14050853 (PMC9145938; doi:10.3390/v14050853)
Supplement: Supplementary file 1 [file viruses-14-00853-s001.zip]

Archive with 5 entries (5 files):
- VIRUSES-Apr20-Suppl-Methods.pdf
- VIRUSES-Apr20-Supplimental_figs_tableS3.pdf
- VIRUSES-Apr20-SupplTableS1_Accession_Numbers_Used.xlsx
- VIRUSES-Apr20-SupplTableS2_RDP5_Alignment_Sets_1_and_2_Recombination.xlsx
- VIRUSES-Apr20-SupplTableS4_Sites_under_selection.xlsx
