# Supplementary material for: Recent Zoonotic Spillover and Tropism Shift of a Canine Coronavirus Is Associated with Relaxed Selection and Putative Loss of Function in NTD Subdomain of Spike Protein
Source: Viruses. 2022 Apr 21;14(5):853. doi: 10.3390/v14050853 (PMC9145938; doi:10.3390/v14050853)
Supplement: Supplementary file 1 [file viruses-14-00853-s001.zip › VIRUSES-Apr20-SupplTableS1_Accession_Numbers_Used.xlsx]

## Sheet: Sheet1
Suppl Table S1. Accession numbers of complete, naturally occuring infection Spike sequences used in this analysis
Alignment set	Accession number	Alpha-1 Type	Strain Name	Collection date	Location
1 & 2	MW591993.1	CCoV-HuPn-2018	CCoV-HuPn-2018	2017	Malaysia
1 & 2	EU856361.1	CCoV2b	341/05	2005-12-01	Italy
1 & 2	EU924791.1	CCoV2b	119-08	2008-03-01	Italy
1 & 2	HQ450377.1	CCoV2b	68-09	2009	Greece
1 & 2	HQ450376.1	CCoV2b	66-09	2009	Greece
1 & 2	EU924790.1	CCoV2b	430-07	2007-10-01	Italy
1 & 2	EU856362.1	CCoV2b	174-06	2006-03-01	Italy
1 & 2	MT906865.1	CCoV2b	2020-07-01	2020	United Kingdom
1 & 2	GQ477367.1	CCoV2b	CCOV-NTU336-2008	2008-11-01	Taiwan
1 & 2	LC190907.1	CCoV2b	CCOV-Dog-HCM47-2015	2015-06-01	Vietnam
1 & 2	KX900401.1	TGEV	TGEV/USA/Tennessee144/2008	2008-04-15	USA - Tennessee
1 & 2	KC609371.1	TGEV	NA	2013-05-21	China
1 & 2	FJ755618.2	TGEV	H16	1973	China
1 & 2	KT696544.1	TGEV	JS2012	2012	China
1 & 2	EU074218.2	TGEV	Attenuated H	NA	China
1 & 2	X53128.1	TGEV	TGEV FD772-70	NA	China
1 & 2	KX499468.1	TGEV	TGEV AHHF	2015-12-22	China
1 & 2	KC962433.1	TGEV	TGEV HX	2012-05-05	China
1 & 2	JQ693050.1	TGEV	NA	NA	South Korea
1 & 2	KX083668.1	TGEV	NA	2015	China
2	AB781789.1	FCOV2	KUK-H-L	NA	Japan
2	AB781788.1	FCOV2	M91-267	NA	Japan
2	AB907624.1	FCOV2	Tokyo/cat/130627	NA	Tokyo, Japan
2	JN634064.1	FCOV2	WSU-79-1683	1979	USA - Washington
