# Supplementary material for: Recent Zoonotic Spillover and Tropism Shift of a Canine Coronavirus Is Associated with Relaxed Selection and Putative Loss of Function in NTD Subdomain of Spike Protein
Source: Viruses. 2022 Apr 21;14(5):853. doi: 10.3390/v14050853 (PMC9145938; doi:10.3390/v14050853)
Supplement: Supplementary file 1 [file viruses-14-00853-s001.zip › VIRUSES-Apr20-SupplTableS2_RDP5_Alignment_Sets_1_and_2_Recombination.xlsx]

## Sheet: RDP5_Alignment_set 1
Supplementary Table S2 RDP5 results for alignment sets 1 and 2 (second sheet)
Table key:
~ = It is possible that this apparent recombination signal could have been caused by an evolutionary
process other than recombination.
* = The actual breakpoint position is undetermined (it was most likely either overprinted by a subsequent
recombination event or off the edges of the analysed sequence fragments).
^ = The recombinant sequence may have been misidentified (one of the identified parents might be the recombinant)
Minor Parent = Parent contributing the smaller fraction of sequence.
Major Parent = Parent contributing the larger fraction of sequence.
Unknown = Only one parent and a recombinant need be in the alignment for a recombination event to be detectable.
The sequence listed as unknown was used to infer the existance of a missing parental sequence.
NS = No significant P-value was recorded for this recombination event using the particular method in question.
			Breakpoint Positions
		In Alignment		In Recombinant Sequence		Relative to MW591993_1_CCOV2_stNA_iCCoV_HuPn_2018_hHOMO_cMALAYSIA_cod2017_crd20_MAY_2021_1								Detection Methods
Recombination Event Number	Number In .RDP File	Begin	End	Begin	End	Begin	End	Recombinant Sequence(s)	Minor Parental Sequence(s)	Major Parental Sequence(s)	RDP	GENECONV	Bootscan	Maxchi	Chimaera	SiSscan	PhylPro	LARD	3Seq
1	1~	698	828*	695	825*	668	798*	^EU856362_1_CCOV2b_st174_06_iNA_hDOG_cITALY_codMAR_2006_crd28_NOV_2008_1	MW591993_1_CCOV2_stNA_iCCoV_HuPn_2018_hHOMO_cMALAYSIA_cod2017_crd20_MAY_2021_1	EU856361_1_CCOV2b_st341_05_iNA_hDOG_cITALY_codDEC_2005_crd28_NOV_2008_1	4.3622e-05	0.00760354	4.54878e-05	0.000509737	NS	7.10245e-11	NS	NS	2.81334e-06
1								EU924790_1_CCOV2b_st430_07_iNA_hDOG_cITALY_codOCT_2007_crd28_NOV_2008_1		EU924791_1_CCOV2b_st119_08_iNA_hDOG_cITALY_codMAR_2008_crd28_NOV_2008_1
1										HQ450377_1_CCOV2b_st68_09_iNA_hDOG_cGREECE_cod2009_crd28_DEC_2010_1
1										HQ450376_1_CCOV2b_st66_09_iNA_hDOG_cGREECE_cod2009_crd28_DEC_2010_1
1										MT906865_1_CCOV2b_st2020_7_iNA_hDOMESTIC_DOG_cUNITED_KINGDOM_cod2020_crd23_DEC_2020_1
1										GQ477367_1_CCOV2b_stCCOV_NTU336_F_2008_iNA_hDOG_cTAIWAN_codNOV_2008_crd17_JAN_2010_1
2	2~	208	329	208	329	208	329	^MW591993_1_CCOV2_stNA_iCCoV_HuPn_2018_hHOMO_cMALAYSIA_cod2017_crd20_MAY_2021_1	EU856362_1_CCOV2b_st174_06_iNA_hDOG_cITALY_codMAR_2006_crd28_NOV_2008_1	X53128_1_TGEV_stTGEV_FS772_70_VIRULENT_BRITISH_ISOLATE_iNA_hNA_cNA_codNA_crd07_AUG_1990_1	0.00830526	NS	NS	NS	NS	2.12355e-11	NS	NS	NS
2									EU924791_1_CCOV2b_st119_08_iNA_hDOG_cITALY_codMAR_2008_crd28_NOV_2008_1	FJ755618_2_TGEV_stH16_iNA_hPIG_cCHINA_cod1973_crd17_MAR_2009_1
2										KT696544_1_TGEV_stJS2012_iNA_hPIG_cCHINA_cod2012_crd06_FEB_2016_1
2										EU074218_2_TGEV_stATTENUATED_H_iNA_hNA_cCHINA_codNA_crd22_AUG_2007_1
~ = It is possible that this apparent recombination signal could have been caused by an evolutionary
process other than recombination.
* = The actual breakpoint position is undetermined (it was most likely either overprinted by a subsequent
recombination event or off the edges of the analysed sequence fragments).
^ = The recombinant sequence may have been misidentified (one of the identified parents might be the recombinant)
Minor Parent = Parent contributing the smaller fraction of sequence.
Major Parent = Parent contributing the larger fraction of sequence.
Unknown = Only one parent and a recombinant need be in the alignment for a recombination event to be detectable.
The sequence listed as unknown was used to infer the existance of a missing parental sequence.
NS = No significant P-value was recorded for this recombination event using the particular method in question.

## Sheet: RDP5_Alignment_set 2
Table key:
~ = It is possible that this apparent recombination signal could have been caused by an evolutionary
process other than recombination.
* = The actual breakpoint position is undetermined (it was most likely either overprinted by a subsequent
recombination event or off the edges of the analysed sequence fragments).
^ = The recombinant sequence may have been misidentified (one of the identified parents might be the recombinant)
Minor Parent = Parent contributing the smaller fraction of sequence.
Major Parent = Parent contributing the larger fraction of sequence.
Unknown = Only one parent and a recombinant need be in the alignment for a recombination event to be detectable.
The sequence listed as unknown was used to infer the existance of a missing parental sequence.
NS = No significant P-value was recorded for this recombination event using the particular method in question.
			Breakpoint Positions
		In Alignment		In Recombinant Sequence		Relative to AB781789_1_FCOV2_stKUK_H_L_iNA_hFELIS_CATUS_cJAPAN								Detection Methods
Recombination Event Number	Number In .RDP File	Begin	End	Begin	End	Begin	End	Recombinant Sequence(s)	Minor Parental Sequence(s)	Major Parental Sequence(s)	RDP	GENECONV	Bootscan	Maxchi	Chimaera	SiSscan	PhylPro	LARD	3Seq
1	1	1781	2398	1781	2398	1781	2398	HQ450376_1_CCOV2b_st66_09_iNA_hDOG_cGREECE_cod2009	EU924790_1_CCOV2b_st430_07_iNA_hDOG_cITALY_codOCT_	EU924791_1_CCOV2b_st119_08_iNA_hDOG_cITALY_codMAR_	2.54929e-21	2.69904e-19	1.58842e-21	1.60241e-12	1.11713e-12	3.85799e-13	NS	NS	3.09149e-27
2	2	3	222	3	222	3	222	^GQ477367_1_CCOV2b_stCCOV_NTU336_F_2008_iNA_hDOG_cT	HQ450377_1_CCOV2b_st68_09_iNA_hDOG_cGREECE_cod2009	AB781788_1_FCOV2_stM91_267_iNA_hFELIS_CATUS_cJAPAN	1.5969e-18	1.4763e-15	NS	NS	3.42977e-08	6.57785e-12	NS	NS	1.4766e-13
2									EU856361_1_CCOV2b_st341_05_iNA_hDOG_cITALY_codDEC_
2									EU924791_1_CCOV2b_st119_08_iNA_hDOG_cITALY_codMAR_
2									HQ450376_1_CCOV2b_st66_09_iNA_hDOG_cGREECE_cod2009
3	3	1474	3158	1474	3158	1474	3158	LC190907_1_CCOV2b_stCCOV_DOG_HCM47_2015_iNA_hCANIS	AB907624_1_FCOV2_stTOKYO_CAT_130627_iNA_hFELIS_CAT	MT906865_1_CCOV2b_st2020_7_iNA_hDOMESTIC_DOG_cUNIT	5.7143e-13	1.91706e-06	1.30172e-11	2.17852e-15	0.00301222	3.04126e-08	NS	NS	1.22223e-20
4	4	552	1550	552	1550	552	1550	^EU924790_1_CCOV2b_st430_07_iNA_hDOG_cITALY_codOCT_	HQ450377_1_CCOV2b_st68_09_iNA_hDOG_cGREECE_cod2009	EU856362_1_CCOV2b_st174_06_iNA_hDOG_cITALY_codMAR_	1.06566e-10	1.6102e-10	2.04959e-10	3.81617e-14	2.67182e-08	8.49132e-15	NS	NS	1.4766e-13
4									EU856361_1_CCOV2b_st341_05_iNA_hDOG_cITALY_codDEC_
4									EU924791_1_CCOV2b_st119_08_iNA_hDOG_cITALY_codMAR_
4									HQ450376_1_CCOV2b_st66_09_iNA_hDOG_cGREECE_cod2009
5	5	3536	208	3533	208	3536	208	^JN634064_1_FCOV2_stWSU_79_1683_iNA_hNA_cNA_codNA_c	AB907624_1_FCOV2_stTOKYO_CAT_130627_iNA_hFELIS_CAT	MW591993_1_CCOV2_stNA_iCCoV_HuPn_2018_hHOMO_cMALAY	NS	8.8179e-09	1.29025e-07	NS	1.61548e-06	7.49308e-12	NS	NS	2.58641e-09
6	6	2426	3507	2426	3507	2426	3507	EU856362_1_CCOV2b_st174_06_iNA_hDOG_cITALY_codMAR_	EU856361_1_CCOV2b_st341_05_iNA_hDOG_cITALY_codDEC_	MW591993_1_CCOV2_stNA_iCCoV_HuPn_2018_hHOMO_cMALAY	NS	2.59815e-08	8.52401e-13	1.34315e-10	1.77795e-11	2.50495e-15	NS	NS	1.4766e-12
7	7	1930*	3194	1930*	3194	1930*	3194	^EU924790_1_CCOV2b_st430_07_iNA_hDOG_cITALY_codOCT_	EU856361_1_CCOV2b_st341_05_iNA_hDOG_cITALY_codDEC_	Unknown (EU924791_1_CCOV2b_st119_08_iNA_hDOG_cITALY_codMAR_)	6.96406e-05	NS	0.000113701	1.82373e-08	0.0272419	NS	NS	NS	0.000240326
8	8	3538	466	3538	466	3538	466	^MT906865_1_CCOV2b_st2020_7_iNA_hDOMESTIC_DOG_cUNIT	HQ450377_1_CCOV2b_st68_09_iNA_hDOG_cGREECE_cod2009	AB781789_1_FCOV2_stKUK_H_L_iNA_hFELIS_CATUS_cJAPAN	9.0638e-05	9.80678e-10	2.50078e-12	6.53885e-09	2.82362e-08	1.88071e-18	NS	NS	4.368e-06
8								LC190907_1_CCOV2b_stCCOV_DOG_HCM47_2015_iNA_hCANIS
9	9~	3380	3532*	3380	3532*	3380	3532*	AB907624_1_FCOV2_stTOKYO_CAT_130627_iNA_hFELIS_CAT	Unknown (MT906865_1_CCOV2b_st2020_7_iNA_hDOMESTIC_DOG_cUNIT)	AB781789_1_FCOV2_stKUK_H_L_iNA_hFELIS_CATUS_cJAPAN	NS	1.7955e-08	2.93055e-10	0.0236129	0.00576595	2.37152e-07	NS	NS	0.00013527
9									Unknown(LC190907_1_CCOV2b_stCCOV_DOG_HCM47_2015_iNA_hCANIS)	AB781788_1_FCOV2_stM91_267_iNA_hFELIS_CATUS_cJAPAN
10	10	668	1546	665	1543	668	1546	^JN634064_1_FCOV2_stWSU_79_1683_iNA_hNA_cNA_codNA_c	KT696544_1_TGEV_stJS2012_iNA_hPIG_cCHINA_cod2012_c	MW591993_1_CCOV2_stNA_iCCoV_HuPn_2018_hHOMO_cMALAY	0.0394299	NS	NS	1.74085e-05	0.000639077	NS	NS	NS	0.0031926
10									KX900401_1_TGEV_stTGEV_USA_TENNESSEE144_2008_iNA_h
10									KC609371_1_TGEV_stNA_iZH_hPIG_cCHINA_codNA_crd21_M
10									FJ755618_2_TGEV_stH16_iNA_hPIG_cCHINA_cod1973_crd1
10									EU074218_2_TGEV_stATTENUATED_H_iNA_hNA_cCHINA_codN
10									X53128_1_TGEV_stTGEV_FS772_70_VIRULENT_BRITISH_ISO
10									KX499468_1_TGEV_stTGEV_AHHF_iNA_hPORCINE_cCHINA_co
10									KC962433_1_TGEV_stNA_iTGEV_HX_hSUS_SCROFA_cCHINA_c
10									JQ693050_1_TGEV_stNA_iDAE_hSWINE_cSOUTH_KOREA_codN
10									KX083668_1_TGEV_stNA_iHE_1_hSWINE_cCHINA_cod2015_c
11	11~	31	240	31	240	31	240	EU856362_1_CCOV2b_st174_06_iNA_hDOG_cITALY_codMAR_	KX083668_1_TGEV_stNA_iHE_1_hSWINE_cCHINA_cod2015_c	Unknown (AB907624_1_FCOV2_stTOKYO_CAT_130627_iNA_hFELIS_CAT)	NS	1.5694e-07	NS	0.00883743	0.000376911	NS	NS	NS	NS
11								EU924790_1_CCOV2b_st430_07_iNA_hDOG_cITALY_codOCT_	KX900401_1_TGEV_stTGEV_USA_TENNESSEE144_2008_iNA_h	Unknown(AB781789_1_FCOV2_stKUK_H_L_iNA_hFELIS_CATUS_cJAPAN)
11									KC609371_1_TGEV_stNA_iZH_hPIG_cCHINA_codNA_crd21_M	Unknown(AB781788_1_FCOV2_stM91_267_iNA_hFELIS_CATUS_cJAPAN)
11									KT696544_1_TGEV_stJS2012_iNA_hPIG_cCHINA_cod2012_c
11									EU074218_2_TGEV_stATTENUATED_H_iNA_hNA_cCHINA_codN
11									X53128_1_TGEV_stTGEV_FS772_70_VIRULENT_BRITISH_ISO
11									KX499468_1_TGEV_stTGEV_AHHF_iNA_hPORCINE_cCHINA_co
12	12	21	1797	21	1797	21	1797	^EU856361_1_CCOV2b_st341_05_iNA_hDOG_cITALY_codDEC_	HQ450377_1_CCOV2b_st68_09_iNA_hDOG_cGREECE_cod2009	Unknown (EU924791_1_CCOV2b_st119_08_iNA_hDOG_cITALY_codMAR_)	NS	NS	NS	5.5191e-08	1.01555e-05	NS	NS	NS	1.11867e-06
13	13	8	194	8	194	8	194	^MW591993_1_CCOV2_stNA_iCCoV_HuPn_2018_hHOMO_cMALAY	KX900401_1_TGEV_stTGEV_USA_TENNESSEE144_2008_iNA_h	Unknown (AB781788_1_FCOV2_stM91_267_iNA_hFELIS_CATUS_cJAPAN)	0.000312809	NS	5.25549e-06	NS	NS	2.26945e-10	NS	NS	0.00166036
14	14	1810*	2048	1810*	2048	1810*	2048	^MT906865_1_CCOV2b_st2020_7_iNA_hDOMESTIC_DOG_cUNIT	EU856361_1_CCOV2b_st341_05_iNA_hDOG_cITALY_codDEC_	AB781789_1_FCOV2_stKUK_H_L_iNA_hFELIS_CATUS_cJAPAN	0.000687767	NS	0.00118916	0.00525411	0.00163968	NS	NS	NS	0.000108626
15	15	2074	3542	2071	3539	2074	3542	^KX499468_1_TGEV_stTGEV_AHHF_iNA_hPORCINE_cCHINA_co	KX083668_1_TGEV_stNA_iHE_1_hSWINE_cCHINA_cod2015_c	EU074218_2_TGEV_stATTENUATED_H_iNA_hNA_cCHINA_codN	NS	NS	NS	8.23396e-05	0.000657227	0.000357411	NS	NS	1.86295e-05
15								KT696544_1_TGEV_stJS2012_iNA_hPIG_cCHINA_cod2012_c[T]		FJ755618_2_TGEV_stH16_iNA_hPIG_cCHINA_cod1973_crd1
16	16	2488	2976*	2485	2973*	2488	2976*	^AB781788_1_FCOV2_stM91_267_iNA_hFELIS_CATUS_cJAPAN	EU924791_1_CCOV2b_st119_08_iNA_hDOG_cITALY_codMAR_	LC190907_1_CCOV2b_stCCOV_DOG_HCM47_2015_iNA_hCANIS	NS	NS	NS	0.000314473	0.00326398	0.00830481	NS	NS	0.00535893
16								AB781789_1_FCOV2_stKUK_H_L_iNA_hFELIS_CATUS_cJAPAN	HQ450377_1_CCOV2b_st68_09_iNA_hDOG_cGREECE_cod2009	AB907624_1_FCOV2_stTOKYO_CAT_130627_iNA_hFELIS_CAT
17	17~	1*	212	1*	212	1*	212	^HQ450376_1_CCOV2b_st66_09_iNA_hDOG_cGREECE_cod2009	KT696544_1_TGEV_stJS2012_iNA_hPIG_cCHINA_cod2012_c	AB907624_1_FCOV2_stTOKYO_CAT_130627_iNA_hFELIS_CAT	NS	NS	NS	0.00348572	0.00142537	NS	NS	NS	NS
17								EU924791_1_CCOV2b_st119_08_iNA_hDOG_cITALY_codMAR_	KX900401_1_TGEV_stTGEV_USA_TENNESSEE144_2008_iNA_h	AB781789_1_FCOV2_stKUK_H_L_iNA_hFELIS_CATUS_cJAPAN
17								HQ450377_1_CCOV2b_st68_09_iNA_hDOG_cGREECE_cod2009	KC609371_1_TGEV_stNA_iZH_hPIG_cCHINA_codNA_crd21_M
17									EU074218_2_TGEV_stATTENUATED_H_iNA_hNA_cCHINA_codN
17									X53128_1_TGEV_stTGEV_FS772_70_VIRULENT_BRITISH_ISO
17									KX499468_1_TGEV_stTGEV_AHHF_iNA_hPORCINE_cCHINA_co
18	18	208	466*	208	466*	208	466*	^LC190907_1_CCOV2b_stCCOV_DOG_HCM47_2015_iNA_hCANIS	AB907624_1_FCOV2_stTOKYO_CAT_130627_iNA_hFELIS_CAT	Unknown (EU074218_2_TGEV_stATTENUATED_H_iNA_hNA_cCHINA_codN)	NS	NS	0.0483473	8.68564e-06	1.16862e-06	NS	NS	NS	2.95064e-07
18								MT906865_1_CCOV2b_st2020_7_iNA_hDOMESTIC_DOG_cUNIT	AB781789_1_FCOV2_stKUK_H_L_iNA_hFELIS_CATUS_cJAPAN	Unknown(FJ755618_2_TGEV_stH16_iNA_hPIG_cCHINA_cod1973_crd1)
18									AB781788_1_FCOV2_stM91_267_iNA_hFELIS_CATUS_cJAPAN
19	19	729	1393	729	1393	729	1393	MW591993_1_CCOV2_stNA_iCCoV_HuPn_2018_hHOMO_cMALAY	KT696544_1_TGEV_stJS2012_iNA_hPIG_cCHINA_cod2012_c	EU856361_1_CCOV2b_st341_05_iNA_hDOG_cITALY_codDEC_	NS	NS	NS	0.00476177	0.0410098	6.80443e-19	NS	NS	NS
19									HQ450377_1_CCOV2b_st68_09_iNA_hDOG_cGREECE_cod2009	KC609371_1_TGEV_stNA_iZH_hPIG_cCHINA_codNA_crd21_M
19									HQ450376_1_CCOV2b_st66_09_iNA_hDOG_cGREECE_cod2009	KT696544_1_TGEV_stJS2012_iNA_hPIG_cCHINA_cod2012_c
~ = It is possible that this apparent recombination signal could have been caused by an evolutionary
process other than recombination.
* = The actual breakpoint position is undetermined (it was most likely either overprinted by a subsequent
recombination event or off the edges of the analysed sequence fragments).
^ = The recombinant sequence may have been misidentified (one of the identified parents might be the recombinant)
Minor Parent = Parent contributing the smaller fraction of sequence.
Major Parent = Parent contributing the larger fraction of sequence.
Unknown = Only one parent and a recombinant need be in the alignment for a recombination event to be detectable.
The sequence listed as unknown was used to infer the existance of a missing parental sequence.
NS = No significant P-value was recorded for this recombination event using the particular method in question.
