# Supplementary material for: Recent Zoonotic Spillover and Tropism Shift of a Canine Coronavirus Is Associated with Relaxed Selection and Putative Loss of Function in NTD Subdomain of Spike Protein
Source: Viruses. 2022 Apr 21;14(5):853. doi: 10.3390/v14050853 (PMC9145938; doi:10.3390/v14050853)
Supplement: Supplementary file 1 [file viruses-14-00853-s001.zip › VIRUSES-Apr20-SupplTableS4_Sites_under_selection.xlsx]

## Sheet: Sheet1
Supplementary Table S4. Sites under positive selection in CCoV-HuPN-2018 as identified by MEME and FEL
HuPn-2018 sites	MEME Non-synonymous substitution rate	MEME Synonymous substitution rate	MEME p-value	FEL Non-synonymous substitution rate	FEL Synonymous substitution rate	FEL p-value
13	3.837	0	0.0495	NA	NA	NA
110	28.822	0	0.0297	29.432	0	0.02
575	11.17	0	0.02	NA	NA	NA
589	10.84	0	0.04	NA	NA	NA
619	12.48	0	0.03	12.47	0	0.02
698	11.26	0	0.05	NA	NA	NA
1227	27.49	0	0.04	NA	NA	NA
1233	3.3	0	0.04	3.281	0	0.04
1296	38.37	0	0.01	37.386	0	0.01
